# Supplementary material for: Aggregated Genomic Data as Cohort-Specific Allelic Frequencies can Boost Variants and Genes Prioritization in Non-Solved Cases of Inherited Retinal Dystrophies
Source: Int J Mol Sci. 2022 Jul 29;23(15):8431. doi: 10.3390/ijms23158431 (PMC9368980; doi:10.3390/ijms23158431)
Supplement: Supplementary file 1 [file ijms-23-08431-s001.zip]

Archive with 1 entries (1 files):
- ijms-1808225-supplementary.pdf
